# Supplementary material for: Machine Learning-Assisted FTIR Spectroscopy Analysis of Kidney Preservation Fluids for Delayed Graft Function Risk Stratification
Source: J Clin Med. 2026 Apr 6;15(7):2762. doi: 10.3390/jcm15072762 (PMC13073485; doi:10.3390/jcm15072762)
Supplement: Supplementary file 1 [file jcm-15-02762-s001.zip]

Archive with 1 entries (1 files):
- jcm-4201226-supplementary.pdf
